# Supplementary material for: The pitfalls of platform comparison: DNA copy number array technologies assessed
Source: BMC Genomics. 2009 Dec 8;10:588. doi: 10.1186/1471-2164-10-588 (PMC2797821; doi:10.1186/1471-2164-10-588)
Supplement: Additional file 8 — Experimental design for the Affymetrix platform. Targets file detailing the sample hybridized to each Affymetrix array. [file 1471-2164-10-588-S8.XLS]

## Sheet: Sheet1
Barcode	Sample_ID
A354-01	T7206_r1
A354-02	T7206_r2
A354-03	T7206_r3
A354-04	T7207_r1
A354-05	T7207_r2
A354-06	T7207_r3
A354-07	T7214_r1
A354-08	T7214_r2
A354-09	T7214_r3
A354-10	T7195_r1
A354-11	T7195_r2
A354-12	T7195_r3
A354-13	T7201_r1
A354-14	T7201_r2
A354-15	T7201_r3
A354-16	T7204_r1
A354-17	T7204_r2
A354-18	T7204_r3
A354-19	T7206_30_r1
A354-20	T7206_30_r2
A354-21	T7206_30_r3
A354-22	T7207_50_r1
A354-23	T7207_50_r2
A354-24	T7207_50_r3
A354-25	SUM159_30_r1
A354-26	SUM159_30_r2
A354-27	SUM159_30_r3
A354-28	MT3_30_r1
A354-29	MT3_30_r2
A354-30	MT3_30_r3
A354-31	N7206
A354-32	N7207
A354-33	N7214
A354-34	N7195
A354-35	N7201
A354-36	N7204
A354-37	POOL_r1
A354-38	POOL_r2
A354-39	SUM159_r1
A354-40	SUM159_r2
A354-41	SUM159_r3
A354-42	NA15510_r1
A354-43	NA15510_r2
A354-44	NA15510_r3
A354-45	NA10851_r1
A354-46	NA10851_r2
A354-47	NA10851_r3
A354-48	MT3_r1
A354-49	MT3_r2
A354-50	MT3_r3
