# Supplementary material for: The pitfalls of platform comparison: DNA copy number array technologies assessed
Source: BMC Genomics. 2009 Dec 8;10:588. doi: 10.1186/1471-2164-10-588 (PMC2797821; doi:10.1186/1471-2164-10-588)
Supplement: Additional file 9 — Experimental design for the Agilent platform. Targets file detailing the samples hybridized to each Agilent array. [file 1471-2164-10-588-S9.XLS]

## Sheet: AdditionalFile3-AgilentTargets
Barcode	DLRS	Run	Protocol	Red	Green	Path	File	DesignNo	used in figure	odd_low_variance
251469334261	0.27	2	Manufacturer	N7206	T7206	F:\METABRIC\Pilot1\Agilent data	US22502599_251469334261_S01_CGH-v4_95_Feb07.txt	Array01	NA	n
251469348644	0.23	3	Enzo	Pool	T7206	F:\METABRIC\Pilot1\Pilot1_230408	23072008_251469348644_S01_CGH-v4_95_Feb07.txt	Array02	NA	n
251469348645	0.24	3	Enzo	Pool	T7206	F:\METABRIC\Pilot1\Pilot1_230408	23072008_251469348645_S01_CGH-v4_95_Feb07.txt	Array03	NA	n
251469338232	0.19	2	Manufacturer	Pool	N7206	F:\METABRIC\Pilot1\Agilent data	US22502599_251469338232_S01_CGH-v4_95_Feb07.txt		NA	n
251469348554	0.3	3	Enzo	T7206	N7206	F:\METABRIC\Pilot1\Pilot1_230408	23072008_251469348554_S01_CGH-v4_95_Feb07.txt	Array31	NA	y
251469334233	0.31	2	Manufacturer	T7206	N7206	F:\METABRIC\Pilot1\Agilent data	US22502599_251469334233_S01_CGH-v4_95_Feb07.txt	Array32	NA	y
251469348647	0.31	3	Enzo	T7206	Pool	F:\METABRIC\Pilot1\Pilot1_230408	23072008_251469348647_S01_CGH-v4_95_Feb07.txt	Array33	NA	n
251469348556	0.2	3	Enzo	Pool	T7207	F:\METABRIC\Pilot1\Pilot1_230408	23072008_251469348556_S01_CGH-v4_95_Feb07.txt	Array05	NA	n
251469348557	0.23	3	Enzo	Pool	T7207	F:\METABRIC\Pilot1\Pilot1_230408	23072008_251469348557_S01_CGH-v4_95_Feb07.txt	Array06	12_13	n
251469334230	0.22	2	Manufacturer	N7214	T7214	F:\METABRIC\Pilot1\Agilent data	US22502599_251469334230_S01_CGH-v4_95_Feb07.txt	Array07	11	n
251469348558	0.19	4	Enzo	Pool	T7214	F:\METABRIC\Pilot1\Pilot1_230408\225072008	25072008_251469348558_S01_CGH-v4_95_Feb07.txt	Array08	NA	n
251469334260	0.2	2	Manufacturer	Pool	T7214	F:\METABRIC\Pilot1\Agilent data	US22502599_251469334260_S01_CGH-v4_95_Feb07.txt	Array09	NA	y
251469334158	0.23	2	Manufacturer	N7195	T7195	F:\METABRIC\Pilot1\Agilent data	US22502599_251469334158_S01_CGH-v4_95_Feb07.txt	Array10	NA	y
251469346098	0.31	3	Enzo	Pool	T7195	F:\METABRIC\Pilot1\Pilot1_230408	23072008_251469346098_S01_CGH-v4_95_Feb07.txt	Array11	NA	n
251469346099	0.24	3	Enzo	Pool	T7195	F:\METABRIC\Pilot1\Pilot1_230408	23072008_251469346099_S01_CGH-v4_95_Feb07.txt	Array12	NA	n
251469334156	0.19	2	Manufacturer	N7201	T7201	F:\METABRIC\Pilot1\Agilent data	US22502599_251469334156_S01_CGH-v4_95_Feb07.txt	Array13	NA	n
251469348553	0.28	3	Enzo	N7201	T7201	F:\METABRIC\Pilot1\Pilot1_230408	23072008_251469348553_S01_CGH-v4_95_Feb07.txt		NA	n
251469346100	0.32	3	Enzo	Pool	T7201	F:\METABRIC\Pilot1\Pilot1_230408	23072008_251469346100_S01_CGH-v4_95_Feb07.txt	Array14	NA	n
251469346101	0.25	3	Enzo	Pool	T7201	F:\METABRIC\Pilot1\Pilot1_230408	23072008_251469346101_S01_CGH-v4_95_Feb07.txt	Array15	NA	n
251469334162	0.21	2	Manufacturer	Pool	T7204	F:\METABRIC\Pilot1\Agilent data	US22502599_251469334162_S01_CGH-v4_95_Feb07.txt	Array17	NA	n
251469348643	0.23	3	Enzo	Pool	T7204	F:\METABRIC\Pilot1\Pilot1_230408	23072008_251469348643_S01_CGH-v4_95_Feb07.txt	Array18	NA	n
251469348771	0.21	4	Enzo	Pool	SUM159	F:\METABRIC\Pilot1\Pilot1_230408\225072008	25072008_251469348771_S01_CGH-v4_95_Feb07.txt	Array45	7_8	n
251469348772	0.2	4	Enzo	Pool	SUM159	F:\METABRIC\Pilot1\Pilot1_230408\225072008	25072008_251469348772_S01_CGH-v4_95_Feb07.txt	Array46	NA	y
251469334236	0.26	1.5	Manufacturer	Pool	SUM159	F:\METABRIC\Pilot1\Agilent data	US22502599_251469334236_S01_CGH-v4_91.txt		NA	n
251469348867	0.23	4	Enzo	MT3	Pool	F:\METABRIC\Pilot1\Pilot1_230408\225072008	25072008_251469348867_S01_CGH-v4_95_Feb07.txt	Array38	NA	n
251469348866	0.22	4	Enzo	MT3	Pool	F:\METABRIC\Pilot1\Pilot1_230408\225072008	25072008_251469348866_S01_CGH-v4_95_Feb07.txt	Array39	6	n
251469334232	0.28	2	Manufacturer	Pool	MT3	F:\METABRIC\Pilot1\Agilent data	US22502599_251469334232_S01_CGH-v4_95_Feb07.txt	Array48	NA	n
251469338233	0.33	2	Manufacturer	Pool	MT3	F:\METABRIC\Pilot1\Agilent data	US22502599_251469338233_S01_CGH-v4_95_Feb07.txt	Array50	NA	n
251469334263	0.33	2	Manufacturer	NA10851	NA15510	F:\METABRIC\Pilot1\Agilent data	US22502599_251469334263_S01_CGH-v4_95_Feb07.txt	Array42	5_9_10	n
251469334262	0.32	2	Manufacturer	NA10851	NA15510	F:\METABRIC\Pilot1\Agilent data	US22502599_251469334262_S01_CGH-v4_95_Feb07.txt	Array43	5_9_10	n
251469348770	0.31	4	Enzo	NA15510	NA10851	F:\METABRIC\Pilot1\Pilot1_230408\225072008	25072008_251469348770_S01_CGH-v4_95_Feb07.txt	Array37	5_9_10	n
251469334140	0.18	2	Manufacturer	Pool	Pool	F:\METABRIC\Pilot1\Agilent data	US22502599_251469334140_S01_CGH-v4_95_Feb07.txt	Array40	2	n
251469348773	0.24	4	Enzo	Pool	Pool	F:\METABRIC\Pilot1\Pilot1_230408\225072008	25072008_251469348773_S01_CGH-v4_95_Feb07.txt	Array41	NA	n
