# Supplementary material for: The pitfalls of platform comparison: DNA copy number array technologies assessed
Source: BMC Genomics. 2009 Dec 8;10:588. doi: 10.1186/1471-2164-10-588 (PMC2797821; doi:10.1186/1471-2164-10-588)
Supplement: Additional file 10 — Experimental design for the Illumina platform. Targets file detailing the sample hybridized to each Illumina array. [file 1471-2164-10-588-S10.XLS]

## Sheet: Sheet1
Barcode	Sample_ID
Array_1	T7206_r1
Array_2	T7206_r2
Array_3	T7206_r3
Array_4	T7207_r1
Array_5	T7207_r2
Array_6	T7207_r3
Array_7	T7214_r1
Array_8	T7214_r2
Array_9	T7214_r3
Array_10	T7195_r1
Array_11	T7195_r2
Array_12	T7195_r3
Array_13	T7201_r1
Array_14	T7201_r2
Array_15	T7201_r3
Array_16	T7204_r1
Array_17	T7204_r2
Array_18	T7204_r3
Array_19	T7206_30_r1
Array_20	T7206_30_r2
Array_23	T7207_50_r1
Array_24	T7207_50_r1
Array_25	SUM159_30_r1
Array_26	SUM159_30_r2
Array_27	SUM159_30_r3
Array_28	MT3_30_r1
Array_29	MT3_30_r2
Array_30	MT3_30_r3
Array_31	N7206
Array_32	N7207
Array_33	N7214
Array_34	N7195
Array_35	N7201
Array_36	N7204
Array_37	POOL_r1
Array_38	POOL_r2
Array_39	SUM159_r1
Array_40	SUM159_r2
Array_41	SUM159_r3
Array_42	NA15510_r1
Array_43	NA15510_r2
Array_44	NA15510_r3
Array_45	NA10851_r1
Array_46	NA10851_r2
Array_47	NA10851_r3
Array_48	MT3_r1
Array_49	MT3_r2
Array_50	MT3_r3
