# Supplementary material for: The pitfalls of platform comparison: DNA copy number array technologies assessed
Source: BMC Genomics. 2009 Dec 8;10:588. doi: 10.1186/1471-2164-10-588 (PMC2797821; doi:10.1186/1471-2164-10-588)
Supplement: Additional file 11 — Experimental design for the Nimblegen platform. Targets file detailing the samples hybridized to each Nimblegen array. [file 1471-2164-10-588-S11.XLS]

## Sheet: AdditionalFile11_NimblegenTarge
Barcode	File	Red	Green	green score	red score	green qc	red qc	NimbleScan version
6322102	6322102_normalized.txt	N7206	T7206	0.174	0.145	0.03	0	version=2.4.27
5405202	5405202_normalized.txt	Pool	T7206	0.172	0.178	0.004	0	version=2.4.27
5405102	5405102_normalized.txt	Pool	T7206	0.17	0.161	0.188	0.115	version=2.4.27
6319802	6319802_normalized.txt	N7207	T7207	0.213	0.216	0.004	0	version=2.4.27
6320702	6320702_normalized.txt	Pool	T7207	0.185	0.156	0.015	0	version=2.4.27
6319702	6319702_normalized.txt	Pool	T7207	0.15	0.133	0.04	0.003	version=2.4.27
5402102	5402102_normalized.txt	N7214	T7214	0.123	0.12	0.276	0.62	version=2.4.27
6321502	6321502_normalized.txt	Pool	T7214	0.162	0.155	0.138	0.112	version=2.4.27
5402602	5402602_normalized.txt	Pool	T7214	0.138	0.138	0.148	0.406	version=2.4.27
6320802	6320802_normalized.txt	N7195	T7195	0.173	0.124	0.019	0	version=2.4.27
5399602	5399602_normalized.txt	Pool	T7195	0.194	0.173	0.233	0.199	version=2.4.27
5399502	5399502_normalized.txt	Pool	T7195	0.156	0.145	1.926	1.854	version=2.4.27
5398402	5398402_normalized.txt	N7201	T7201	0.122	0.11	0.373	0.695	version=2.4.27
5396302	5396302_normalized.txt	Pool	T7201	0.168	0.165	0.138	0.11	version=2.4.27
6319202	6319202_normalized.txt	Pool	T7201	0.201	0.156	0.035	0	version=2.4.27
5400102	5400102_normalized.txt	N7204	T7204	0.156	0.126	0	0	version=2.4.27
5399702	5399702_normalized.txt	Pool	T7204	0.16	0.173	0	0.003	version=2.4.27
5399902	5399902_normalized.txt	Pool	T7204	0.189	0.138	0	0.002	version=2.4.27
5411602	5411602_normalized.txt	Pool	T7206_30	0.163	0.198	0.049	0	version=2.4.27
5519602	5519602_normalized.txt	Pool	T7206_30	0.189	0.197	0.066	0.01	version=2.4.27
6327202	6327202_normalized.txt	Pool	T7206_30	0.167	0.187	0.094	0.026	version=2.4.27
5408602	5408602_normalized.txt	Pool	T7207_50	0.15	0.177	0.032	0.018	version=2.4.27
5408902	5408902_normalized.txt	Pool	T7207_50	0.189	0.174	0.044	0.006	version=2.4.27
6323702	6323702_normalized.txt	Pool	T7207_50	0.166	0.158	0.027	0.004	version=2.4.27
5411002	5411002_normalized.txt	Pool	SUM159_30	0.162	0.132	0.002	0	version=2.4.27
9412002	9412002_normalized_segMNT.txt	Pool	SUM159_30	0.21	0.187	0.031	0	version=2.4.31
9423102	9423102_normalized_segMNT.txt	Pool	SUM159_30	0.169	0.167	0.017	0	version=2.4.31
9400702	9400702_normalized_segMNT.txt	Pool	MT3_30	0.208	0.184	0.028	0.005	version=2.4.31
9411702	9411702_normalized_segMNT.txt	Pool	MT3_30	0.174	0.129	0.011	0	version=2.4.31
9423702	9423702_normalized_segMNT.txt	Pool	MT3_30	0.191	0.168	0.033	0.026	version=2.4.31
9454202	9454202_normalized_segMNT.txt	T7206	N7206	0.166	0.14	0	0	version=2.4.31
9611302	9611302_normalized_segMNT.txt	T7206	N7206	0.212	0.21	0.018	0.001	version=2.4.31
9412502	9412502_normalized_segMNT.txt	T7206	Pool	0.156	0.136	0.002	0	version=2.4.31
9398602	9398602_normalized_segMNT.txt	NA15510	NA10851	0.194	0.146	0	0	version=2.4.31
9399202	9399202_normalized_segMNT.txt	NA15510	NA10851	0.173	0.165	0.193	0.159	version=2.4.31
9403202	9403202_normalized_segMNT.txt	MT3	Pool	0.184	0.168	0.227	0.015	version=2.4.31
9412102	9412102_normalized_segMNT.txt	MT3	Pool	0.191	0.171	0.019	0	version=2.4.31
9424202	9424202_normalized_segMNT.txt	Pool	Pool	0.203	0.164	0.082	0.062	version=2.4.31
9398802	9398802_normalized_segMNT.txt	NA10851	NA15510	0.188	0.167	0	0	version=2.4.31
9398902	9398902_normalized_segMNT.txt	NA10851	NA15510	0.181	0.146	0.067	0.025	version=2.4.31
9390502	9390502_normalized_segMNT.txt	Pool	SUM159	0.173	0.136	0	0	version=2.4.31
9390602	9390602_normalized_segMNT.txt	Pool	SUM159	0.182	0.176	0.064	0.04	version=2.4.31
9398402	9398402_normalized_segMNT.txt	Pool	MT3	0.188	0.193	0.021	0.003	version=2.4.31
9398502	9398502_normalized_segMNT.txt	Pool	MT3	0.182	0.169	0.021	0	version=2.4.31
