# Supplementary material for: The pitfalls of platform comparison: DNA copy number array technologies assessed
Source: BMC Genomics. 2009 Dec 8;10:588. doi: 10.1186/1471-2164-10-588 (PMC2797821; doi:10.1186/1471-2164-10-588)
Supplement: Additional file 12 — All sample/chromosome plots for the tumours. Zip folder containing PNGs of all whole-chromosome plots for the tumours. [file 1471-2164-10-588-S12.ZIP]

Archive with 154 entries (146 files):
- T7195/
- T7195/T7195 chromosome 1.png
- T7195/T7195 chromosome 10.png
- T7195/T7195 chromosome 11.png
- T7195/T7195 chromosome 12.png
- T7195/T7195 chromosome 13.png
- T7195/T7195 chromosome 14.png
- T7195/T7195 chromosome 15.png
- T7195/T7195 chromosome 16.png
- T7195/T7195 chromosome 17.png
- T7195/T7195 chromosome 18.png
- T7195/T7195 chromosome 19.png
- T7195/T7195 chromosome 2.png
- T7195/T7195 chromosome 20.png
- T7195/T7195 chromosome 21.png
- T7195/T7195 chromosome 22.png
- T7195/T7195 chromosome 23.png
- T7195/T7195 chromosome 24.png
- T7195/T7195 chromosome 3.png
- T7195/T7195 chromosome 4.png
- T7195/T7195 chromosome 5.png
- T7195/T7195 chromosome 6.png
- T7195/T7195 chromosome 7.png
- T7195/T7195 chromosome 8.png
- T7195/T7195 chromosome 9.png
- T7201/
- T7201/T7201 chromosome 1.png
- T7201/T7201 chromosome 10.png
- T7201/T7201 chromosome 11.png
- T7201/T7201 chromosome 12.png
- T7201/T7201 chromosome 13.png
- T7201/T7201 chromosome 14.png
- T7201/T7201 chromosome 15.png
- T7201/T7201 chromosome 16.png
- T7201/T7201 chromosome 17.png
- T7201/T7201 chromosome 18.png
- T7201/T7201 chromosome 19.png
- T7201/T7201 chromosome 2.png
- T7201/T7201 chromosome 20.png
- T7201/T7201 chromosome 21.png
- T7201/T7201 chromosome 22.png
- T7201/T7201 chromosome 23.png
- T7201/T7201 chromosome 24.png
- T7201/T7201 chromosome 3.png
- T7201/T7201 chromosome 4.png
- T7201/T7201 chromosome 5.png
- T7201/T7201 chromosome 6.png
- T7201/T7201 chromosome 7.png
- T7201/T7201 chromosome 8.png
- T7201/T7201 chromosome 9.png
- T7204/
- T7204/.DS_Store
- __MACOSX/
- __MACOSX/T7204/
- __MACOSX/T7204/._.DS_Store
- T7204/T7204 chromosome 1.png
- T7204/T7204 chromosome 10.png
- T7204/T7204 chromosome 11.png
- T7204/T7204 chromosome 12.png
- T7204/T7204 chromosome 13.png
- T7204/T7204 chromosome 14.png
- T7204/T7204 chromosome 15.png
- T7204/T7204 chromosome 16.png
- T7204/T7204 chromosome 17.png
- T7204/T7204 chromosome 18.png
- T7204/T7204 chromosome 19.png
- T7204/T7204 chromosome 2.png
- T7204/T7204 chromosome 20.png
- T7204/T7204 chromosome 21.png
- T7204/T7204 chromosome 22.png
- T7204/T7204 chromosome 23.png
- T7204/T7204 chromosome 24.png
- T7204/T7204 chromosome 3.png
- T7204/T7204 chromosome 4.png
- T7204/T7204 chromosome 5.png
- T7204/T7204 chromosome 6.png
- T7204/T7204 chromosome 7.png
- T7204/T7204 chromosome 8.png
- T7204/T7204 chromosome 9.png
- T7206/
- T7206/T7206 chromosome 1.png
- T7206/T7206 chromosome 10.png
- T7206/T7206 chromosome 11.png
- T7206/T7206 chromosome 12.png
- T7206/T7206 chromosome 13.png
- T7206/T7206 chromosome 14.png
- T7206/T7206 chromosome 15.png
- T7206/T7206 chromosome 16.png
- T7206/T7206 chromosome 17.png
- T7206/T7206 chromosome 18.png
- T7206/T7206 chromosome 19.png
- T7206/T7206 chromosome 2.png
- T7206/T7206 chromosome 20.png
- T7206/T7206 chromosome 21.png
- T7206/T7206 chromosome 22.png
- T7206/T7206 chromosome 23.png
- T7206/T7206 chromosome 24.png
- T7206/T7206 chromosome 3.png
- T7206/T7206 chromosome 4.png
- T7206/T7206 chromosome 5.png
- T7206/T7206 chromosome 6.png
- T7206/T7206 chromosome 7.png
- T7206/T7206 chromosome 8.png
- T7206/T7206 chromosome 9.png
- T7207/
- T7207/T7207 chromosome 1.png
- T7207/T7207 chromosome 10.png
- T7207/T7207 chromosome 11.png
- T7207/T7207 chromosome 12.png
- T7207/T7207 chromosome 13.png
- T7207/T7207 chromosome 14.png
- T7207/T7207 chromosome 15.png
- T7207/T7207 chromosome 16.png
- T7207/T7207 chromosome 17.png
- T7207/T7207 chromosome 18.png
- T7207/T7207 chromosome 19.png
- T7207/T7207 chromosome 2.png
- T7207/T7207 chromosome 20.png
- T7207/T7207 chromosome 21.png
- T7207/T7207 chromosome 22.png
- T7207/T7207 chromosome 23.png
- T7207/T7207 chromosome 24.png
- T7207/T7207 chromosome 3.png
- T7207/T7207 chromosome 4.png
- T7207/T7207 chromosome 5.png
- T7207/T7207 chromosome 6.png
- T7207/T7207 chromosome 7.png
- T7207/T7207 chromosome 8.png
- T7207/T7207 chromosome 9.png
- T7214/
- T7214/T7214 chromosome 1.png
- T7214/T7214 chromosome 10.png
- T7214/T7214 chromosome 11.png
- T7214/T7214 chromosome 12.png
- T7214/T7214 chromosome 13.png
- T7214/T7214 chromosome 14.png
- T7214/T7214 chromosome 15.png
- T7214/T7214 chromosome 16.png
- T7214/T7214 chromosome 17.png
- T7214/T7214 chromosome 18.png
- T7214/T7214 chromosome 19.png
- T7214/T7214 chromosome 2.png
- T7214/T7214 chromosome 20.png
- T7214/T7214 chromosome 21.png
- T7214/T7214 chromosome 22.png
- T7214/T7214 chromosome 23.png
- T7214/T7214 chromosome 24.png
- T7214/T7214 chromosome 3.png
- T7214/T7214 chromosome 4.png
- T7214/T7214 chromosome 5.png
- T7214/T7214 chromosome 6.png
- T7214/T7214 chromosome 7.png
- T7214/T7214 chromosome 8.png
- T7214/T7214 chromosome 9.png
