# Supplementary material for: The pitfalls of platform comparison: DNA copy number array technologies assessed
Source: BMC Genomics. 2009 Dec 8;10:588. doi: 10.1186/1471-2164-10-588 (PMC2797821; doi:10.1186/1471-2164-10-588)
Supplement: Additional file 13 — All sample/chromosome plots for the cell-lines. Zip folder containing PNGs of all whole-chromosome plots for the cell-lines. [file 1471-2164-10-588-S13.ZIP]

Archive with 75 entries (72 files):
- HapMap/
- HapMap/HapMap chromosome 1.png
- HapMap/HapMap chromosome 10.png
- HapMap/HapMap chromosome 11.png
- HapMap/HapMap chromosome 12.png
- HapMap/HapMap chromosome 13.png
- HapMap/HapMap chromosome 14.png
- HapMap/HapMap chromosome 15.png
- HapMap/HapMap chromosome 16.png
- HapMap/HapMap chromosome 17.png
- HapMap/HapMap chromosome 18.png
- HapMap/HapMap chromosome 19.png
- HapMap/HapMap chromosome 2.png
- HapMap/HapMap chromosome 20.png
- HapMap/HapMap chromosome 21.png
- HapMap/HapMap chromosome 22.png
- HapMap/HapMap chromosome 23.png
- HapMap/HapMap chromosome 24.png
- HapMap/HapMap chromosome 3.png
- HapMap/HapMap chromosome 4.png
- HapMap/HapMap chromosome 5.png
- HapMap/HapMap chromosome 6.png
- HapMap/HapMap chromosome 7.png
- HapMap/HapMap chromosome 8.png
- HapMap/HapMap chromosome 9.png
- MT3/
- MT3/MT3 chromosome 1.png
- MT3/MT3 chromosome 10.png
- MT3/MT3 chromosome 11.png
- MT3/MT3 chromosome 12.png
- MT3/MT3 chromosome 13.png
- MT3/MT3 chromosome 14.png
- MT3/MT3 chromosome 15.png
- MT3/MT3 chromosome 16.png
- MT3/MT3 chromosome 17.png
- MT3/MT3 chromosome 18.png
- MT3/MT3 chromosome 19.png
- MT3/MT3 chromosome 2.png
- MT3/MT3 chromosome 20.png
- MT3/MT3 chromosome 21.png
- MT3/MT3 chromosome 22.png
- MT3/MT3 chromosome 23.png
- MT3/MT3 chromosome 24.png
- MT3/MT3 chromosome 3.png
- MT3/MT3 chromosome 4.png
- MT3/MT3 chromosome 5.png
- MT3/MT3 chromosome 6.png
- MT3/MT3 chromosome 7.png
- MT3/MT3 chromosome 8.png
- MT3/MT3 chromosome 9.png
- Sum159/
- Sum159/SUM159 chromosome 1.png
- Sum159/SUM159 chromosome 10.png
- Sum159/SUM159 chromosome 11.png
- Sum159/SUM159 chromosome 12.png
- Sum159/SUM159 chromosome 13.png
- Sum159/SUM159 chromosome 14.png
- Sum159/SUM159 chromosome 15.png
- Sum159/SUM159 chromosome 16.png
- Sum159/SUM159 chromosome 17.png
- Sum159/SUM159 chromosome 18.png
- Sum159/SUM159 chromosome 19.png
- Sum159/SUM159 chromosome 2.png
- Sum159/SUM159 chromosome 20.png
- Sum159/SUM159 chromosome 21.png
- Sum159/SUM159 chromosome 22.png
- Sum159/SUM159 chromosome 23.png
- Sum159/SUM159 chromosome 24.png
- Sum159/SUM159 chromosome 3.png
- Sum159/SUM159 chromosome 4.png
- Sum159/SUM159 chromosome 5.png
- Sum159/SUM159 chromosome 6.png
- Sum159/SUM159 chromosome 7.png
- Sum159/SUM159 chromosome 8.png
- Sum159/SUM159 chromosome 9.png
